# Supplementary material for: Protective role of melatonin against adipose-hepatic metabolic comorbidities in experimentally induced obese rat model
Source: PLoS One. 2021 Dec 8;16(12):e0260546. doi: 10.1371/journal.pone.0260546 (PMC8654266; doi:10.1371/journal.pone.0260546)
Supplement: S1 Data — (XLSX) [file pone.0260546.s001.xlsx]

## Sheet: Sheet1
Fig 1	CTL	OBS	MLT	OBS+MLT				CTL	OBS	MLT	OBS+MLT				CTL	OBS	MLT	OBS+MLT
1	5.11111	5.72222	4.88889	4.55556			1	1.812	1.812	2.881	1.855			1	0.411615	0.46083	0.625995	0.37558
2	4.72222	4.38889	5.44444	4.77778			2	1.76	1.812	2.95	1.876			2	0.352682	0.353452	0.713827	0.39836
3	4.66667	5.05556	5.88889	6.05556			3	1.812	2.121	2.738	1.725			3	0.375822	0.47657	0.716612	0.464259
4	5.55556	5.88889	4.72222	4.88889			4	1.769	2.061	3.53	1.725			4	0.43679	0.539422	0.740864	0.374815
5	4.77778	6.05556	4.27778	4.83333			5	1.76825	1.959	2.7	1.897			5	0.3942	0.527237	0.513333	0.407504
6	4.96667	5.42222	4.11111	5.02222			6	1.68	1.953	2.96	1.816			6	0.352592	0.4715	0.6621	0.40411
Fig 2	CTL	OBS	MLT	OBS+MLT				CTL	OBS	MLT	OBS+MLT					CTL	OBS	MLT	OBS+MLT			CTL	OBS	MLT	OBS+MLT			CTL	OBS	MLT	OBS+MLT				CTL	OBS	MLT	OBS+MLT
1	49.4118	64.1711	73.7968	57.1123			1	0.123175	0.122085	0.069763	0.146066				1	2.80309	3.33436	4.48488	3.40894		1	85.3387	132.749	161.195	108.367		1	3.90664	3.8792	1.07257	3.60504			1	3.3757	4.1911	5.40567	4.35705
2	65.4545	64.1711	66.0963	50.6952			2	0.179858	0.144976	0.082844	0.156				2	3.41959	2.68454	4.42096	3.07869		2	89.4024	108.367	166.613	111.076		2	3.29071	4.33186	1.65973	3.16593			2	3.27901	4.13836	5.49657	4.6156
3	46.8449	56.4706	86.0963	37.861			3	0.138436	0.13353	0.076304	0.151033				3	2.55808	2.69519	4.389	3.34502		3	131.394	113.785	172.032	108.367		3	3.77478	4.10553	1.46622	3.638			3	3.1567	3.12517	5.41086	4.27671
4	69.9465	62.8877	68.6631	55.1872			4	0.1489	0.142111	0.077211	0.152044				4	2.58866	2.9047	4.60069	3.26755		4	117.849	124.621	163.904	113.785		4	3.87186	4.10466	1.7969	3.78			4	3.59546	3.81821	5.49437	4.64826
5	60.9626	63.5294	84.8128	41.7112			5	0.123175	0.144976	0.0755312	0.151286				5	2.84235	3.012	4.47388	3.25553		5	112.43	115.681	165.936	105.657		5	3.71349	4.10872	1.46527	3.60306			5	3.28671	4.00511	6.25263	4.4744
6	50.6952	53.262	75.8931	43.6364			6	0.179858	0.13353	0.076331	0.151				6	2.79924	2.7912	4.47011	3.25054		6	107.283	98.8845	165.9	109.45		6	3.72	4.09992	1.33186	3.82832			6	5.1	3.63002	5.48338	4.46901
Fig 3	CTL	OBS	MLT	OBS+MLT				CTL	OBS	MLT	OBS+MLT					CTL	OBS	MLT	OBS+MLT
1	5.81651	4.59327	11.5046	5.32722			1	0.521939	0.390917	0.761735	0.378302				1	0.537245	0.508031	0.867796	0.545049
2	4.5685	3.49235	9.0581	4.5474			2	0.445408	0.486224	0.940306	0.430102				2	0.610306	0.525341	0.759694	0.600071
3	3.79817	3.24771	6.67278	4.20795			3	0.470918	0.311735	0.70051	0.295408				3	0.603582	0.547449	0.659592	0.629082
4	3.30887	3.77778	9.07849	4.76453			4	0.479422	0.360714	0.80085	0.378401				4	0.610306	0.598949	0.759694	0.584065
5	4.37201	3.87778	9.04838	4.71155			5	0.474912	0.390715	0.71196	0.378502				5	0.590357	0.599448	0.758593	0.592092
6	4.37401	3.67776	9.1086	4.712			6	0.483932	0.404592	0.888	0.409694				6	0.590346	0.505449	0.749795	0.602092
Fig 4	CTL	OBS	MLT	OBS+MLT				CTL	OBS	MLT	OBS+MLT					CTL	OBS	MLT	OBS+MLT					CTL	OBS	MLT	OBS+MLT			CTL	OBS	MLT	OBS+MLT			CTL	OBS	MLT	OBS+MLT
1	5.064	4.20952	1.684	3.71429			1	0.017108	0.017658	0.011815	0.014952				1	1.87497	1.51076	0.8675	1.25448				1	3.60089	5.48206	0.842922	2.71532		1	0.030087	0.032914	0.005851	0.024494		1	0.017304	0.018151	0.008482	0.018635
2	4.50133	6.24762	1.12577	4.87855			2	0.01831	0.016894	0.01187	0.017501				2	1.1668	1.45681	0.966392	1.39611				2	3.69733	3.38421	1.46901	2.51924		2	0.039482	0.043112	0.005803	0.018635		2	0.017909	0.026258	0.0089	0.01682
3	5.064	5.78	3.376	5.15238			3	0.018008	0.016908	0.011246	0.016227				3	1.44332	1.61463	1.02192	1.45311				3	3.95423	2.56312	1.2407	2.50176		3	0.03803	0.038013	0.005864	0.022493		3	0.019482	0.018272	0.010909	0.032914
4	5.044	7.1619	1.1257	5.44762			4	0.017809	0.017655	0.011257	0.016117				4	1.8952	1.531	1.19053	1.41634				4	3.56341	5.6908	0.823222	2.98637		4	0.035866	0.040013	0.00682	0.020494		4	0.017425	0.018514	0.008998	0.023112
5	5.086	6.93333	1.688	4.87857			5	0.017408	0.019163	0.011268	0.016338				5	1.45006	1.7738	0.966384	1.789				5	3.60085	4.28001	1.09394	2.94064		5	0.035833	0.036012	0.006045	0.02635		5	0.018	0.01803	0.009312	0.020087
6	5.62667	6.06648	1.12577	5.2			6	0.018211	0.017652	0.010085	0.016226				6	1.56607	1.80078	0.7856	1.4096				6	3.18852	4.28009	1.09396	2.73267		6	0.035899	0.038014	0.006125	0.022492		6	0.01806	0.019845	0.009332	0.022314
Fig. 5
	CTL	OBS	MLT	OBS+MLT				CTL	OBS	MLT	OBS+MLT					CTL	OBS	MLT	OBS+MLT					CTL	OBS	MLT	OBS+MLT			CTL	OBS	MLT	OBS+MLT			CTL	OBS	MLT	OBS+MLT
1	33.67	42.498	64.2613	30.325			1	0.31157	0.213	0.76855	0.25672				1	0.375403	0.331071	0.631071	0.3278				1	1.90521	2.26766	3.82268	2.52788		1	0.017788	0.021418	0.028877	0.027909		1	0.052708	0.054643	0.084431	0.0875
2	33.8	22.355	74.925	51.975			2	0.14453	0.146739	0.69306	0.36855				2	0.34672	0.2345	0.7345	0.4289				2	1.78439	2.12268	3.72805	3.15985		2	0.01561	0.017425	0.027667	0.016941		2	0.052369	0.051429	0.08645	0.0456
3	31.725	29.289	54.15	36.875			3	0.25413	0.16855	0.61255	0.26225				3	0.400159	0.341124	0.57987	0.3567				3	1.82156	2.30483	3.86245	2.75093		3	0.016215	0.019603	0.019966	0.018151		3	0.041323	0.063214	0.095631	0.066786
4	42.775	11.88	73.85	39.725			4	0.236743	0.146334	0.691387	0.29788				4	0.47746	0.4578	0.4578	0.2878				4	1.37546	2.23172	3.76989	2.81289		4	0.015973	0.019119	0.027304	0.016258		4	0.053415	0.053214	0.0767	0.05732
5	35.4825	22.355	64.2012	39.524			5	0.23654	0.146537	0.691186	0.29584				5	0.3068	0.341112	0.60041	0.34				5	1.9052	2.2317	3.7281	2.81288		5	0.017667	0.017667	0.024642	0.028272		5	0.056615	0.05143	0.094532	0.062143
6	35.5025	25.6754	54	39.926			6	0.236946	0.05806	0.691588	0.2938				6	0.381308	0.341128	0.60121	0.36				6	2.63941	2.23175	3.45725	2.81291		6	0.016651	0.019046	0.025691	0.018514		6	0.051286	0.054786	0.087549	0.06387
Fig.6	CTL	OBS	MLT	OBS+MLT				CTL	OBS	MLT	OBS+MLT					CTL	OBS	MLT	OBS+MLT
1	7.39474	4.50658	4.51232	7.30921			1	0.473684	0.640789	0.311184	0.59694				1	0.068421	0.065789	0.06223	0.081579
2	5.65789	7.53289	4.90132	6.14474			2	0.639917	0.688158	0.381579	0.6242				2	0.075987	0.095066	0.052566	0.081579
3	6.92105	7.44079	4.47368	6.27632			3	0.664474	0.725369	0.384868	0.645408				3	0.08125	0.083224	0.062171	0.077632
4	6.75658	6.73684	4.01316	6.21053			4	0.639912	0.860714	0.35921	0.62415				4	0.068421	0.098026	0.058882	0.075
5	6.65789	7.63816	4.47506	5.29605			5	0.639907	0.725329	0.359	0.6241				5	0.07348	0.080921	0.075329	0.110197
6	6.67763	6.77105	4.47518	6.24737			6	0.781579	0.711735	0.35942	0.630102				6	0.07356	0.084605	0.062244	0.085197
Fig. 7	CTL	OBS	MLT	OBS+MLT
1	17.56	18.6	11.6	14.8
2	18.9	18.67	9.52	13.8
3	16.54	18.5	8.42	16.45
4	12.8	17.65	12.8	13.86
5	16.8	15.55	10.3	15.22
6	19.7	14.8	9.5	17.44
